# Supplementary material for: Musculoskeletal Impairments and Dysfunction in Individuals with Head and Neck Cancer Following Surgery with Neck Dissection—A Systematic Review
Source: Life (Basel). 2025 May 17;15(5):800. doi: 10.3390/life15050800 (PMC12112850; doi:10.3390/life15050800)
Supplement: Supplementary file 1 [file life-15-00800-s001.zip]

Archive with 6 entries (6 files):
- Supplementary_Materials_A.pdf
- Supplementary_Materials_B.pdf
- Supplementary_Materials_C.pdf
- Supplementary_Materials_D.pdf
- Supplementary_Materials_E.pdf
- Supplementary_Materials_F.pdf
